# Supplementary material for: Improved household flooring is associated with lower odds of enteric and parasitic infections in low- and middle-income countries: A systematic review and meta-analysis
Source: PLOS Glob Public Health. 2023 Dec 1;3(12):e0002631. doi: 10.1371/journal.pgph.0002631 (PMC10691699; doi:10.1371/journal.pgph.0002631)
Supplement: S1 Data — (CSV) [file pgph.0002631.s013.csv]

paper_id	record_id	title	first_author	country	Region	year	study_type	study_status	no_ma_why	adjusted	sg	bias_50p	helminth_any	hookworm_any	protozoa_bacteria_any	pathogen_any	diarrhoea_any	exposure_norm	comparison_norm	flooring_area_specified	se_post_calc	moe_cor	ci_ul_cor	ci_ll_cor	acute_diarrhoea_p	diarrhoea_p	a_lumbricoides_p	a_duodenale_p	n_americanus_p	t_trichiura_p	strongyloides_p	e_vermicularis_p	h_nana_p	a_ceylanicum_p	t_saginata_p	t_solium_p	s_mansoni_p	giardia_p	cholera_p	cryptosporidium_p	e_histolytica_p	shigella_p	toxoplasmosis_p	blastocystis_p	c_mesnili_p	i_butschlii_p	c_cayetanensis_p	e_nana_p	e_coli_p
6140	1840	Prevalence of helminthic infestations among Bangladeshi rural children and its trend since mid-seventies	Afroz et al.	Bangladesh	Central & S Asia	2019	Cross-sectional study	QS & M-A		0	children	high bias	1			1		brick	mud floor and thatched walls	not specified	0.291354708452714	0.514285714285714	0.290534911636482	0.910354609119393	0	0	1	0	0	1	0	0	0	0	0	0	0	0	0	0	0	0	0	0	0	0	0	0	0
6065	1765	Epidemiology of soil transmitted helminths and risk analysis of hookworm infections in the community: Results from the DeWorm3 Trial in southern India	Ajjampur et al.	India	Central & S Asia	2021	Cross-sectional study	QS only	Includes stone as unimproved	0	cw/adults	low bias	1	1		1		man-made materials (wood, brick, vinyl or asphalt strips, tiles, cement, carpet and polished stone like marble or granite)	natural materials (earth, dung, palm or bamboo and stone)	not specified	0.149945577781153	0.7	0.5	0.9	0	0	1	1	1	1	0	0	0	0	0	0	0	0	0	0	0	0	0	0	0	0	0	0	0
5261	1266	Parasitosis intestinal, factores de riesgo y seroprevalencia de toxocariosis en pobladores del Parque Industrial de Huayc�n, Lima, Per�	Alarc�n et al.	Peru	Latin America	2008	Cross-sectional study	QS & M-A		0	cw/adults	high bias	1		1	1		no earthen floor	earthen floor	not specified	0.336687935754473	0.163047109923154	0.31543338891751	0.0842788398067944	0	0	0	0	0	1	0	1	1	0	0	0	0	1	0	1	1	0	0	1	1	1	1	1	1
5390	1403	Soil-transmitted helminth infections and associated risk factors among schoolchildren in Durbete Town, Northwestern Ethiopia	Alelign et al.	Ethiopia	Sub-Saharan Africa	2015	Cross-sectional study	QS & M-A		0	children	high bias	1	1		1		cement	earthen floor	not specified	0.474962205624598	0.389105058365759	0.99009900990099	0.153846153846154	0	0	1	1	1	1	0	1	1	0	0	0	0	0	0	0	0	0	0	0	0	0	0	0	0
5356	1361	SANITATION, DRINKING WATER ACCESS AND DIARRHEA IN INDONESIA	Arief et al.	Indonesia	E & SE Asia	2019	Cross-sectional study	QS & M-A		1	cw/adults	low bias					1	not earthen	earthen floor	not specified	0.0346825602642931	0.909090909090909	0.970873786407767	0.847457627118644	0	1	0	0	0	0	0	0	0	0	0	0	0	0	0	0	0	0	0	0	0	0	0	0	0
5356	1530	SANITATION, DRINKING WATER ACCESS AND DIARRHEA IN INDONESIA	Arief et al.	Indonesia	E & SE Asia	2019	Cross-sectional study	QS & M-A		1	cw/adults	high bias					1	not earthen	earthen floor	not specified	0.181504163068404	0.99009900990099	1.85185185185185	0.909090909090909	0	1	0	0	0	0	0	0	0	0	0	0	0	0	0	0	0	0	0	0	0	0	0	0	0
6089	1789	Hookworm infection and the risk factors among plantation workers in Jember, Indonesia	Armiyanti et al.	Indonesia	E & SE Asia	2020	Cross-sectional study	QS & M-A		0	cw/adults	high bias	1	1		1		cement/ceramic floor	soil floor	not specified	0.53891364543525	1.35135135135135	3.84615384615385	0.465116279069767	0	0	0	1	1	0	0	0	0	0	0	0	0	0	0	0	0	0	0	0	0	0	0	0	0
6032	1732	Characteristics of persistent hotspots of Schistosoma mansoni in western C�te d'Ivoire	Assar� et al.	Cote d'Ivoire	Sub-Saharan Africa	2020	Cross-sectional study	QS & M-A		1	children	high bias	1			1		floors made with cement, tiles or linoleum	floors not made with cement, tiles or linoleum	not specified	0.94330826569673	3.55	0.56	22.6	0	0	0	0	0	0	0	0	0	0	0	0	1	0	0	0	0	0	0	0	0	0	0	0	0
5505	1520	Factors associated with soil-transmitted helminths infection in Benin: Findings from the deworm3 study	Avokpaho et al.	Benin	Sub-Saharan Africa	2021	Cross-sectional study	QS & M-A		1	cw/adults	low bias	1	1		1		man-made floor material	natural floor material	not specified	0.399396757595844	0.333333333333333	0.714285714285714	0.149253731343284	0	0	0	1	1	0	0	0	0	0	0	0	0	0	0	0	0	0	0	0	0	0	0	0	0
5505	1550	Factors associated with soil-transmitted helminths infection in Benin: Findings from the deworm3 study	Avokpaho et al.	Benin	Sub-Saharan Africa	2021	Cross-sectional study	QS & M-A		0	cw/adults	low bias	1			1		man-made floor material	natural floor material	not specified	0.265677008884735	1	1.66666666666667	0.588235294117647	0	0	1	0	0	0	0	0	0	0	0	0	0	0	0	0	0	0	0	0	0	0	0	0	0
5050	1045	Child soil ingestion in rural Ghana - frequency, caregiver perceptions, relationship with household floor material and associations with child diarrhoea	Bauza et al.	Ghana	Sub-Saharan Africa	2017	Cross-sectional study	QS & M-A		1	children	high bias					1	concrete floor	earth floor	bedroom status	0.235882393251192	0.529100529100529	0.840336134453782	0.333333333333333	0	1	0	0	0	0	0	0	0	0	0	0	0	0	0	0	0	0	0	0	0	0	0	0	0
5432	1445	The Interaction of Deworming, Improved Sanitation, and Household Flooring with Soil-Transmitted Helminth Infection in Rural Bangladesh	Benjamin-Chung et al.	Bangladesh	Central & S Asia	2015	Cross-sectional study	QS & M-A		1	cw/adults	low bias	1			1		finished floor (cement/wood)	unfinished floor (earth/bamboo)	not specified	0.282901805026443	0.543644208430136	0.30578242404443	0.968014329580348	0	0	1	0	0	0	0	0	0	0	0	0	0	0	0	0	0	0	0	0	0	0	0	0	0
5432	1446	The Interaction of Deworming, Improved Sanitation, and Household Flooring with Soil-Transmitted Helminth Infection in Rural Bangladesh	Benjamin-Chung et al.	Bangladesh	Central & S Asia	2015	Cross-sectional study	QS & M-A		1	cw/adults	low bias	1	1		1		finished floor (cement/wood)	unfinished floor (earth/bamboo)	not specified	0.562281892903264	0.474959612277868	0.157303370786517	1.46343975283213	0	0	0	1	1	0	0	0	0	0	0	0	0	0	0	0	0	0	0	0	0	0	0	0	0
5432	1447	The Interaction of Deworming, Improved Sanitation, and Household Flooring with Soil-Transmitted Helminth Infection in Rural Bangladesh	Benjamin-Chung et al.	Bangladesh	Central & S Asia	2015	Cross-sectional study	QS & M-A		1	cw/adults	low bias	1			1		finished floor (cement/wood)	unfinished floor (earth/bamboo)	not specified	0.156551788062678	0.975423937085279	0.675625579240037	1.44158972300281	0	0	0	0	0	1	0	0	0	0	0	0	0	0	0	0	0	0	0	0	0	0	0	0	0
5506	1561	Household finished flooring and soil-transmitted helminth and Giardia infections among children in rural Bangladesh and Kenya: a prospective cohort study	Benjamin-Chung et al.	Bangladesh	Central & S Asia	2021	Cohort study	QS & M-A		1	children	low bias	1			1		finished floor (wood, tile, concrete as most common floor type)	mostly or entirely made of soil	most common flooring material	0.406283365846357	1.64432989690722	0.71105423924709	3.99606029866239	0	0	0	0	0	0	0	0	0	1	0	0	0	0	0	0	0	0	0	0	0	0	0	0	0
5506	1562	Household finished flooring and soil-transmitted helminth and Giardia infections among children in rural Bangladesh and Kenya: a prospective cohort study	Benjamin-Chung et al.	Bangladesh	Central & S Asia	2021	Cohort study	QS & M-A		1	children	low bias	1			1		finished floor (wood, tile, concrete as most common floor type)	mostly or entirely made of soil	most common flooring material	0.29999973272539	0.505867819641754	0.278491946547431	0.936728883264789	0	0	0	0	0	1	0	0	0	0	0	0	0	0	0	0	0	0	0	0	0	0	0	0	0
5506	1563	Household finished flooring and soil-transmitted helminth and Giardia infections among children in rural Bangladesh and Kenya: a prospective cohort study	Benjamin-Chung et al.	Bangladesh	Central & S Asia	2021	Cohort study	QS & M-A		1	children	low bias	1	1		1		finished floor (wood, tile, concrete as most common floor type)	mostly or entirely made of soil	most common flooring material	0.270808932905041	0.926514586854509	0.537013220844694	1.6420650553373	0	0	0	0	1	0	0	0	0	0	0	0	0	0	0	0	0	0	0	0	0	0	0	0	0
5506	1560	Household finished flooring and soil-transmitted helminth and Giardia infections among children in rural Bangladesh and Kenya: a prospective cohort study	Benjamin-Chung et al.	Bangladesh	Central & S Asia	2021	Cohort study	QS & M-A		1	children	low bias	1			1		finished floor (wood, tile, concrete as most common floor type)	mostly or entirely made of soil	most common flooring material	0.427034804482569	0.335481272654048	0.147442326980943	0.796747967479675	0	0	1	0	0	0	0	0	0	0	0	0	0	0	0	0	0	0	0	0	0	0	0	0	0
5506	1533	Household finished flooring and soil-transmitted helminth and Giardia infections among children in rural Bangladesh and Kenya: a prospective cohort study	Benjamin-Chung et al.	Bangladesh	Central & S Asia	2021	Cohort study	QS & M-A		1	children	low bias			1	1		finished floor (wood, tile, concrete as most common floor type)	mostly or entirely made of soil	most common flooring material	0.100763726592058	0.740773907715511	0.588966021191085	0.938702954517592	0	0	0	0	0	0	0	0	0	0	0	0	0	1	0	0	0	0	0	0	0	0	0	0	0
5506	1566	Household finished flooring and soil-transmitted helminth and Giardia infections among children in rural Bangladesh and Kenya: a prospective cohort study	Benjamin-Chung et al.	Kenya	Sub-Saharan Africa	2021	Cohort study	QS & M-A		1	children	low bias	1	1		1		finished floor (wood, tile, concrete as most common floor type)	mostly or entirely made of soil	most common type of material	0.410570896029107	0.682552686013886	0.302649930264993	1.58059748759633	0	0	0	0	1	0	0	0	0	0	0	0	0	0	0	0	0	0	0	0	0	0	0	0	0
5506	1565	Household finished flooring and soil-transmitted helminth and Giardia infections among children in rural Bangladesh and Kenya: a prospective cohort study	Benjamin-Chung et al.	Kenya	Sub-Saharan Africa	2021	Cohort study	QS & M-A		1	children	low bias	1			1		finished floor (wood, tile, concrete as most common floor type)	mostly or entirely made of soil	most common type of material	0.955503774946551	0.377397521640457	0.0593791902655753	2.58426434582227	0	0	0	0	0	1	0	0	0	0	0	0	0	0	0	0	0	0	0	0	0	0	0	0	0
5506	1564	Household finished flooring and soil-transmitted helminth and Giardia infections among children in rural Bangladesh and Kenya: a prospective cohort study	Benjamin-Chung et al.	Kenya	Sub-Saharan Africa	2021	Cohort study	QS & M-A		1	children	low bias	1			1		finished floor (wood, tile, concrete as most common floor type)	mostly or entirely made of soil	most common type of material	0.232436054176974	0.580577512502016	0.36135685494425	0.966233327705555	0	0	1	0	0	0	0	0	0	0	0	0	0	0	0	0	0	0	0	0	0	0	0	0	0
5506	1535	Household finished flooring and soil-transmitted helminth and Giardia infections among children in rural Bangladesh and Kenya: a prospective cohort study	Benjamin-Chung et al.	Kenya	Sub-Saharan Africa	2021	Cohort study	QS & M-A		1	children	low bias			1	1		finished floor (wood, tile, concrete as most common floor type)	mostly or entirely made of soil	most common material	0.0832183001158224	0.757582287345795	0.615483209433478	0.956860602225993	0	0	0	0	0	0	0	0	0	0	0	0	0	1	0	0	0	0	0	0	0	0	0	0	0
6121	1821	Personal hygiene practices and socio-economic conditions as influential factors for intestinal parasitic infection in Dhaka city dwellers	Bhuiyan et al.	Bangladesh	Central & S Asia	2019	Cross-sectional study	QS & M-A		0	cw/adults	high bias	1		1	1		brick or tin shed without mud floor	tin shed with mud floor	not specified	0.441203733154032	3.74193548387097	1.57592699853971	8.88498082615965	0	0	1	0	0	1	1	0	0	0	0	0	0	1	0	0	1	0	0	0	0	0	0	0	0
5514	1524	Prevalence of intestinal parasites and molecular characterization of Giardia intestinalis, Blastocystis spp. and Entamoeba histolytica in the village of Fortin Mborore (Puerto Iguazu, Misiones, Argentina)	Candela et al.	Argentina	Latin America	2021	Cross-sectional study	QS & M-A		0	cw/adults	high bias			1	1		improved (cement/wood floor)	unimproved (dirt floor)	not specified	0.371775384570038	0.289453125	0.139674346001576	0.599846098948767	0	0	0	0	0	0	0	0	0	0	0	0	0	1	0	0	1	0	0	1	0	0	0	0	0
5518	1527	The prevalence of intestinal parasites and associated risk factors in school-going children from informal settlements in Nakuru Town, Kenya	Chege et al.	Kenya	Sub-Saharan Africa	2020	Cross-sectional study	QS & M-A		0	children	high bias	1	1	1	1		cement/tiles	earthen floor	not specified	1.06364510768481	1.90954773869347	15.3576057367855	0.237431057213255	0	0	1	1	1	1	0	0	0	0	0	0	0	1	0	0	0	0	0	0	0	0	0	0	1
6151	1851	Prevalence, Molecular Characterization and Risk Factors Associated With Intestinal Parasites among School Going Children from Informal Settlements of Nakuru �	Chege et al.	Kenya	Sub-Saharan Africa	2021	Cross-sectional study	QS & M-A		0	children	high bias	1	1	1	1		cemented or tile	earthen	not specified	1.05898266731117	1.76371308016878	0.221311351959821	14.0556903277297	0	0	1	1	1	1	0	0	0	0	0	0	0	1	0	0	1	0	0	0	0	0	0	0	1
5515	1525	Risk factors for intestinal parasitoses among children and youth of Buenos Aires, Argentina	Cociancic et al.	Argentina	Latin America	2020	Cross-sectional study	QS & M-A		0	children	high bias	1		1	1		concrete or other	dirt floor	not specified	0.404112271543319	0.285714285714286	0.625	0.128205128205128	0	0	1	0	0	1	1	1	1	0	0	0	0	1	0	0	0	0	0	1	1	1	0	1	1
5019	1014	An analysis of individual, household, and environmental risk factors for intestinal helminth infection among children in Qena Governorate, Upper Egypt	Curtale et al.	Egypt	N. Africa & W. Asia	1994	Cross-sectional study	QS & M-A		0	children	low bias	1	1		1		cement	dirt floor	not specified	0.124166490795546	0.734753857457752	0.937207122774133	0.576036866359447	0	0	1	1	1	1	0	0	0	0	0	0	0	0	0	0	0	0	0	0	0	0	0	0	0
6021	1721	Assessment of the Prevalence of Soil-Transmitted Helminth Infections and Associated Risk Factors among School-Aged Children in a Flood-Affected Area of Northeast India	Deka et al.	India	Central & S Asia	2021	Cross-sectional study	QS & M-A		0	children	low bias	1	1		1		pucca (total concrete covering of dwelling)	kacha (partial or complete earthen flooring)	presence of any dirt in the house	0.26265801458703	1.25	2	0.714285714285714	0	0	1	1	1	1	0	0	0	0	0	0	0	0	0	0	0	0	0	0	0	0	0	0	0
5111	1106	Effectiveness of a community-based water, sanitation, and hygiene (WASH) intervention in reduction of diarrhoea among under-five children: Evidence from a �	Dey et al.	Bangladesh	Central & S Asia	2019	Cross-sectional study	QS & M-A		1	children	low bias					1	cement floor	earth/sand/other	not specified	0.127421953509296	0.902165405687451	0.690673265637	1.1895121733702	0	1	0	0	0	0	0	0	0	0	0	0	0	0	0	0	0	0	0	0	0	0	0	0	0
6077	1777	FAKTOR YANG BERHUBUNGAN DENGAN PENYAKIT KECACINGAN PADA ANAK SEKOLAH DASAR DI KELURAHAN LEGOK KOTA JAMBI TAHUN 2020	Dita et al.	Indonesia	E & SE Asia	2021	Cross-sectional study	QS & M-A		0	children	high bias	1			1		floor present	no floor present	not specified	0.878222288326107	0.150684931506849	0.0269470930106505	0.84261217246141	0	0	1	0	0	0	0	0	0	0	0	0	0	0	0	0	0	0	0	0	0	0	0	0	0
5516	1526	Soil-Transmitted Helminth infections reduction in Bhutan: A report of 29 years of deworming	Dukpa et al.	Bhutan	Central & S Asia	2020	Cross-sectional study	QS only	Wood is categorised as unimproved	0	children	high bias	1	1	1	1		concrete/tile floor	mud/bamboo/plank	not specified	0.625903011121802	0.251724137931034	0.0738151426376769	0.85842876343342	0	0	1	1	1	1	0	0	1	0	0	1	0	0	0	0	0	0	0	0	0	0	0	0	0
5206	1209	Intestinal helminths in Luweero district, Uganda	Dumba et al.	Uganda	Sub-Saharan Africa	2008	Cross-sectional study	QS & M-A		1	children	low bias	1	1		1		cement floor	mud floor	not specified	0.309999966050949	0.87719298245614	1.61290322580645	0.478468899521531	0	0	1	1	1	1	0	1	1	0	0	0	0	0	0	0	0	0	0	0	0	0	0	0	0
5108	1103	Effect of poor access to water and sanitation as risk factors for soil-transmitted helminth infection: selectiveness by the infective route	Echaz� et al.	Argentina	Latin America	2015	Cross-sectional study	QS & M-A		1	cw/adults	low bias	1	1		1		concrete or tile in all rooms in the house	dirt floor (having dirt or natural floor in all rooms of the house)	all improved VS all unimproved	0.176823260346925	1.11111111111111	1.42857142857143	0.714285714285714	0	0	0	1	1	0	1	0	0	0	0	0	0	0	0	0	0	0	0	0	0	0	0	0	0
5108	1104	Effect of poor access to water and sanitation as risk factors for soil-transmitted helminth infection: selectiveness by the infective route	Echaz� et al.	Argentina	Latin America	2015	Cross-sectional study	QS & M-A		1	cw/adults	low bias	1			1		concrete or tile in all rooms in the house	dirt floor (having dirt or natural floor in all rooms of the house)	all improved VS all unimproved	0.298487564451596	0.625	1.11111111111111	0.344827586206897	0	0	1	0	0	1	0	0	0	0	0	0	0	0	0	0	0	0	0	0	0	0	0	0	0
5400	1413	Soil-transmitted helminthiasis in children of a rural community part of a school-based deworming program: a cross-sectional study in the Peruvian Amazon	Errea et al.	Peru	Latin America	2019	Cross-sectional study	QS & M-A		0	children	high bias	1	1		1		pavemented floor	soil floor	not specified	0.455530720191753	0.740740740740741	1.81818181818182	0.304878048780488	0	0	1	1	1	1	1	0	0	0	0	0	0	0	0	0	0	0	0	0	0	0	0	0	0
6106	1806	Intestinal parasitic infection among household contacts of primary cases, a comparative cross-sectional study	Feleke et al.	Ethiopia	Sub-Saharan Africa	2019	Cross-sectional study	QS & M-A		1	cw/adults	low bias	1	1		1		not mud floor	mud floor	not specified	0.0741287837014649	1.01010101010101	1.16279069767442	0.869565217391304	0	0	1	1	1	1	0	0	1	0	0	0	1	0	0	0	0	0	0	0	0	0	0	0	0
5350	1576	Risk Profiling of Hookworm Infection and Intensity in Southern Lao People�s Democratic Republic Using Bayesian Models	Forrer et al.	Laos	E & SE Asia	2015	Cross-sectional study	QS only	Wood is categorised as unimproved	1	cw/adults	low bias	1	1		1		wood	clay/bamboo	not specified	0.204371382302051	1.17647058823529	1.75438596491228	0.78740157480315	0	0	0	1	1	0	0	0	0	0	0	0	0	0	0	0	0	0	0	0	0	0	0	0	0
5350	1355	Risk Profiling of Hookworm Infection and Intensity in Southern Lao People�s Democratic Republic Using Bayesian Models	Forrer et al.	Laos	E & SE Asia	2015	Cross-sectional study	QS only	Wood is categorised as unimproved	1	cw/adults	low bias	1	1		1		concrete	wood	not specified	0.179551650427728	1.3	0.93	1.88	0	0	0	1	1	0	0	0	0	0	0	0	0	0	0	0	0	0	0	0	0	0	0	0	0
5364	1369	School hygiene and deworming are key protective factors for reduced transmission of soil-transmitted helminths among schoolchildren in Honduras	Gabrie et al.	Honduras	Latin America	2014	Cross-sectional study	QS & M-A		0	children	high bias	1			1		not earthen	earthern floor	not specified	0.249392596270785	0.526315789473684	0.854700854700855	0.321543408360129	0	0	1	0	0	0	0	0	0	0	0	0	0	0	0	0	0	0	0	0	0	0	0	0	0
5364	1370	School hygiene and deworming are key protective factors for reduced transmission of soil-transmitted helminths among schoolchildren in Honduras	Gabrie et al.	Honduras	Latin America	2014	Cross-sectional study	QS & M-A		0	children	high bias	1	1		1		not earthen	earthern floor	not specified	0.311248006685158	0.675675675675676	1.25	0.3690036900369	0	0	0	1	1	0	0	0	0	0	0	0	0	0	0	0	0	0	0	0	0	0	0	0	0
5364	1371	School hygiene and deworming are key protective factors for reduced transmission of soil-transmitted helminths among schoolchildren in Honduras	Gabrie et al.	Honduras	Latin America	2014	Cross-sectional study	QS & M-A		0	children	high bias	1			1		not earthen	earthern floor	not specified	0.273282355810607	0.338983050847458	0.578034682080925	0.198019801980198	0	0	0	0	0	1	0	0	0	0	0	0	0	0	0	0	0	0	0	0	0	0	0	0	0
5364	1372	School hygiene and deworming are key protective factors for reduced transmission of soil-transmitted helminths among schoolchildren in Honduras	Gabrie et al.	Honduras	Latin America	2014	Cross-sectional study	QS & M-A		0	children	high bias	1	1		1		not earthen	earthern floor	not specified	0.245691639867485	0.510204081632653	0.826446280991736	0.315457413249211	0	0	1	1	1	1	0	0	0	0	0	0	0	0	0	0	0	0	0	0	0	0	0	0	0
5119	1114	Enteroparasitism and risk factors associated with clinical manifestations in children and adults of Jalisco state in western Mexico	Galv�n-Ram�rez et al.	Mexico	Latin America	2019	Cross-sectional study	QS & M-A		0	cw/adults	high bias	1		1	1		cement or tile floor	not cement or tile	not specified	0.64431853171129	0.207	0.06	0.75	0	0	1	0	0	0	0	1	0	0	0	0	0	1	0	1	0	0	0	1	1	1	1	1	1
5466	1481	Distribuci�n de geohelmintos y situaci�n socio-ambiental en dos provincias argentinas con diferente fisonom�a biogeogr�fica	Gamboa et al.	Argentina	Latin America	2012	Cross-sectional study	QS & M-A		0	children	high bias	1	1		1		cement or other	earthen	not specified	0.194862928318439	1.43800568554559	0.981499154771275	2.10683864739888	0	0	1	1	1	1	1	0	1	0	0	0	0	0	0	0	0	0	0	0	0	0	0	0	0
6033	1733	Co-infections with Plasmodium, Ascaris and Giardia among Rwandan schoolchildren	Geus et al.	Rwanda	Sub-Saharan Africa	2019	Cross-sectional study	QS & M-A		0	children	high bias	1			1		floor material not sand or earth	floor material sand or earth	not specified	0.229792486055661	0.5	0.769230769230769	0.3125	0	0	1	0	0	0	0	0	0	0	0	0	0	0	0	0	0	0	0	0	0	0	0	0	0
6033	1888	Co-infections with Plasmodium, Ascaris and Giardia among Rwandan schoolchildren	Geus et al.	Rwanda	Sub-Saharan Africa	2019	Cross-sectional study	QS & M-A		0	children	high bias			1	1		floor material not sand or earth	floor material sand or earth	not specified	0.252652730619356	0.454545454545455	0.769230769230769	0.285714285714286	0	0	0	0	0	0	0	0	0	0	0	0	0	1	0	0	0	0	0	0	0	0	0	0	0
5511	1522	Market integration and soil-transmitted helminth infection among the Shuar of Amazonian Ecuador	Gildner et al.	Ecuador	Latin America	2020	Cross-sectional study	QS & M-A		1	cw/adults	low bias	1	1		1		concrete/tile floor	dirt floor	not specified	0.558483777471184	0.42	0.14	1.25	0	0	1	1	1	1	0	0	0	0	0	0	0	0	0	0	0	0	0	0	0	0	0	0	0
5511	1536	Market integration and soil-transmitted helminth infection among the Shuar of Amazonian Ecuador	Gildner et al.	Ecuador	Latin America	2020	Cross-sectional study	QS only	Wood is categorised as unimproved	1	cw/adults	low bias	1	1		1		wood floor	dirt floor	not specified	0.35994565655874	0.41	0.2	0.82	0	0	1	1	1	1	0	0	0	0	0	0	0	0	0	0	0	0	0	0	0	0	0	0	0
6085	1785	High prevalence of intestinal parasite infestations among stunted and control children aged 2 to 5 years old in two neighborhoods of Antananarivo �	Habib et al	Madagascar	Sub-Saharan Africa	2021	Cross-sectional study	QS & M-A		1	children	low bias	1		1	1		cement floor	not cement floor	not specified	0.295538375063566	0.694444444444444	1.23456790123457	0.387596899224806	0	0	1	0	0	1	0	1	1	0	0	0	0	1	0	0	0	0	0	0	0	0	0	0	0
6085	1890	High prevalence of intestinal parasite infestations among stunted and control children aged 2 to 5 years old in two neighborhoods of Antananarivo �	Habib et al	Madagascar	Sub-Saharan Africa	2021	Cross-sectional study	QS & M-A		1	children	low bias			1	1		cement floor	not cement floor	not specified	0.256899258964954	0.75187969924812	1.25	0.45662100456621	0	0	0	0	0	0	0	0	0	0	0	0	0	1	0	0	0	0	0	0	0	0	0	0	0
5412	1425	Strongyloides stercoralis in an urban slum community in Bangladesh: factors independently associated with infection	Hall et al.	Bangladesh	Central & S Asia	1994	Cross-sectional study	QS & M-A		0	cw/adults	high bias	1			1		cement	earth floor	not specified	0.307666829216776	0.380228136882129	0.694444444444444	0.207900207900208	0	0	0	0	0	0	1	0	0	0	0	0	0	0	0	0	0	0	0	0	0	0	0	0	0
5462	1477	Community-level epidemiology of soil-transmitted helminths in the context of school-based deworming: Baseline results of a cluster randomised trial on the coast of Kenya	Halliday et al.	Kenya	Sub-Saharan Africa	2018	Cross-sectional study	QS & M-A		1	cw/adults	low bias	1	1		1		man-made floor	natural floor	not specified	0.0651394621961338	0.63	0.55	0.71	0	0	0	1	1	0	0	0	0	0	0	0	0	0	0	0	0	0	0	0	0	0	0	0	0
6052	1752	Emerging neglected helminthiasis and determinants of multiple helminth infections in flood-prone township in Myanmar	Han et al.	Myanmar	E & SE Asia	2019	Cross-sectional study	QS & M-A		0	cw/adults	high bias	1	1		1		cement or wood	not cement or wood	not specified	0.195048525770977	0.74157740993184	0.505973573692563	1.08688888810499	0	0	1	1	1	1	0	0	0	0	0	0	0	0	0	0	0	0	0	0	0	0	0	0	0
5001	1001	[Factors associated with strongyloides stercoralis infection in an endemic area in Peru]	Herrera et al	Peru	Latin America	2003	Case-control study	QS & M-A		0	cw/adults	low bias	1			1		cement floor	dirt floor	not specified	0.411405839583009	0.475524475524476	0.212313277573628	1.06504656424236	0	0	0	0	0	0	1	0	0	0	0	0	0	0	0	0	0	0	0	0	0	0	0	0	0
5497	1513	Intestinal helminthiases in relation to the socioeconomic environment of Panamanian children	Holland et al.	Panama	Latin America	1988	Cross-sectional study	QS & M-A		0	children	high bias	1	1		1		concrete	dirt/soil	not specified	0.412350142159406	0.186046511627907	0.0829128806923161	0.417465949800496	0	0	0	1	1	0	0	0	0	0	0	0	0	0	0	0	0	0	0	0	0	0	0	0	0
5497	1512	Intestinal helminthiases in relation to the socioeconomic environment of Panamanian children	Holland et al.	Panama	Latin America	1988	Cross-sectional study	QS & M-A		0	children	high bias	1			1		concrete	dirt/soil	not specified	0.31985250426258	0.432882414151925	0.231262914638477	0.810277708273861	0	0	0	0	0	1	0	0	0	0	0	0	0	0	0	0	0	0	0	0	0	0	0	0	0
5497	1206	Intestinal helminthiases in relation to the socioeconomic environment of Panamanian children	Holland et al.	Panama	Latin America	1988	Cross-sectional study	QS & M-A		0	children	high bias	1			1		concrete	dirt/soil	not specified	0.320690043173888	0.326068003487358	0.173912704430522	0.611343163493309	0	0	1	0	0	0	0	0	0	0	0	0	0	0	0	0	0	0	0	0	0	0	0	0	0
5083	1078	Cryptosporidium infection in rural gambian children: Epidemiology and risk factors	Hossain et al.	Gambia	Sub-Saharan Africa	2008	Case-control study	QS & M-A		0	children	low bias			1	1		finished floor	housing: non-finished floor	not specified	0.302699250411752	1.11111111111111	1.72413793103448	0.526315789473684	0	0	0	0	0	0	0	0	0	0	0	0	0	0	0	1	0	0	0	0	0	0	0	0	0
5468	1483	Effectiveness of reactive oral cholera vaccination in rural Haiti: a case-control study and bias-indicator analysis	Ivers et al.	Haiti	Latin America	2015	Case-control study	QS & M-A		1	cw/adults	low bias					1	cement or wood floor in home	earthen floor in home	not specified	0.445212629778498	0.4	0.957265996849868	0.167142675626755	0	1	0	0	0	0	0	0	0	0	0	0	0	0	0	0	0	0	0	0	0	0	0	0	0
5468	1700	Effectiveness of reactive oral cholera vaccination in rural Haiti: a case-control study and bias-indicator analysis	Ivers et al.	Haiti	Latin America	2015	Case-control study	QS & M-A		1	cw/adults	low bias			1	1		cement or wood floor in home	earthen floor in home	not specified	0.383478373592449	0.916666666666667	1.94372500024337	0.432302809128126	0	0	0	0	0	0	0	0	0	0	0	0	0	0	1	0	0	0	0	0	0	0	0	0	0
5315	1574	Prevalence of intestinal parasites in young quichua children in the highlands of rural Ecuador	Jacobsen et al.	Ecuador	Latin America	2007	Cross-sectional study	QS & M-A		0	children	high bias			1	1		cement/wood floor	dirt floor	not specified	0.63761086804384	0.342857142857143	0.0982579895398342	1.19635075945155	0	0	0	0	0	0	0	0	0	0	0	0	0	1	0	0	0	0	0	0	0	0	0	0	0
5315	1572	Prevalence of intestinal parasites in young quichua children in the highlands of rural Ecuador	Jacobsen et al.	Ecuador	Latin America	2007	Cross-sectional study	QS & M-A		0	children	high bias	1			1		cement/wood floor	dirt floor	not specified	0.582950393236454	0.925039872408293	0.295082232327043	2.89986543343204	0	0	0	0	0	0	0	0	1	0	0	0	0	0	0	0	0	0	0	0	0	0	0	0	0
5315	1571	Prevalence of intestinal parasites in young quichua children in the highlands of rural Ecuador	Jacobsen et al.	Ecuador	Latin America	2007	Cross-sectional study	QS & M-A		0	children	high bias			1	1		cement/wood floor	dirt floor	not specified	0.561066478663062	1.81490384615385	0.604316138906794	5.45058415408637	0	0	0	0	0	0	0	0	0	0	0	0	0	0	0	1	0	0	0	0	0	0	0	0	0
5315	1575	Prevalence of intestinal parasites in young quichua children in the highlands of rural Ecuador	Jacobsen et al.	Ecuador	Latin America	2007	Cross-sectional study	QS & M-A		0	children	high bias			1	1		cement/wood floor	dirt floor	not specified	0.416061832072407	0.557142857142857	0.246494699990907	1.25928940166566	0	0	0	0	0	0	0	0	0	0	0	0	0	0	0	0	0	0	0	0	0	0	0	0	1
5315	1573	Prevalence of intestinal parasites in young quichua children in the highlands of rural Ecuador	Jacobsen et al.	Ecuador	Latin America	2007	Cross-sectional study	QS & M-A		0	children	high bias			1	1		cement/wood floor	dirt floor	not specified	0.394528428193306	0.244082840236686	0.112643949810127	0.528891547201867	0	0	0	0	0	0	0	0	0	0	0	0	0	0	0	0	1	0	0	0	0	0	0	0	0
5315	1320	Prevalence of intestinal parasites in young quichua children in the highlands of rural Ecuador	Jacobsen et al.	Ecuador	Latin America	2007	Cross-sectional study	QS & M-A		0	children	high bias	1			1		cement/wood floor	dirt floor	not specified	0.387048182271298	0.854237288135593	0.400052013699094	1.82406617003089	0	0	1	0	0	0	0	0	0	0	0	0	0	0	0	0	0	0	0	0	0	0	0	0	0
5333	1338	Relation of childhood diarrheal morbidity with the type of tube well used and associated factors of Shigella sonnei diarrhea in rural Bangladesh site of the Global Enteric Multicenter Study	Jahan et al.	Bangladesh	Central & S Asia	2019	Cross-sectional study	QS & M-A		1	children	low bias			1	1		cemented	earth/mud/not cemented	not specified	0.247447681338269	1.06382978723404	1.72413793103448	0.65359477124183	0	0	0	0	0	0	0	0	0	0	0	0	0	0	0	0	0	1	0	0	0	0	0	0	0
6166	1866	Soil-transmitted helminth infections after mass drug administration for lymphatic filariasis in rural southern India	Kaliappan et al.	India	Central & S Asia	2022	Cross-sectional study	QS & M-A		0	children	high bias	1	1		1		cement floor	mud/soil/covering cow dung	not specified	0.378924812184725	1.01	0.48	2.12	0	0	0	1	1	0	0	0	0	0	0	0	0	0	0	0	0	0	0	0	0	0	0	0	0
5189	1192	Impact of single annual treatment and four-monthly treatment for hookworm and Ascaris lumbricoides, and factors associated with residual infection among �	Kepha et al.	Kenya	Sub-Saharan Africa	2017	Cross-sectional study	QS & M-A		1	children	low bias	1			1		cement floor	mud floor	not specified	1.055762567352	0.55	0.07	4.39	0	0	1	0	0	0	0	0	0	0	0	0	0	0	0	0	0	0	0	0	0	0	0	0	0
5189	1191	Impact of single annual treatment and four-monthly treatment for hookworm and Ascaris lumbricoides, and factors associated with residual infection among �	Kepha et al.	Kenya	Sub-Saharan Africa	2017	Cross-sectional study	QS & M-A		1	children	low bias	1	1		1		cement floor	mud floor	not specified	0.758945315496284	0.97	0.22	4.31	0	0	0	1	1	0	0	0	0	0	0	0	0	0	0	0	0	0	0	0	0	0	0	0	0
5337	1342	Risk factors for childhood enteric infection in urban Maputo, Mozambique: A cross-sectional study	Knee et al.	Mozambique	Sub-Saharan Africa	2018	Cross-sectional study	QS & M-A		1	children	low bias			1	1		covered (some sort of flooring material such as concrete)	not covered (e.g. packed dirt floor)	not specified	0.0522434726137789	0.97	0.88	1.08	0	0	0	0	0	0	0	0	0	0	0	0	0	1	1	1	1	1	0	0	0	0	0	0	1
6049	1749	Effects of an urban sanitation intervention on childhood enteric infection and diarrhea in Maputo, Mozambique: a controlled before-and-after trial	Knee et al.	Mozambique	Sub-Saharan Africa	2021	Cross-sectional study	QS & M-A		1	children	low bias	1	1		1		household floors covered	household floors not covered	not specified	0.110883740510313	1.12	0.9	1.39	0	0	1	1	1	1	0	0	0	0	0	0	0	0	0	0	0	0	0	0	0	0	0	0	0
5127	1126	Epidemiology and Risk Factors for Cryptosporidiosis in Children from 8 Low-income Sites: Results from the MAL-ED Study	Korpe et al.	South Africa	Sub-Saharan Africa	2018	Cohort study	QS & M-A		0	children	low bias			1	1		wood, ceramic tiles, vinyl, or concrete	earth, sand, clay, mud, or dung	not specified	0.578442289077239	0.37037037037037	1.14942528735632	0.119047619047619	0	0	0	0	0	0	0	0	0	0	0	0	0	0	0	1	0	0	0	0	0	0	0	0	0
5127	1126	Epidemiology and Risk Factors for Cryptosporidiosis in Children from 8 Low-income Sites: Results from the MAL-ED Study	Korpe et al.	Tanzania	Sub-Saharan Africa	2018	Cohort study	QS & M-A		0	children	low bias			1	1		wood, ceramic tiles, vinyl, or concrete	earth, sand, clay, mud, or dung	not specified	1.01994915858908	3.57142857142857	25	0.458715596330275	0	0	0	0	0	0	0	0	0	0	0	0	0	0	0	1	0	0	0	0	0	0	0	0	0
5127	1123	Epidemiology and Risk Factors for Cryptosporidiosis in Children from 8 Low-income Sites: Results from the MAL-ED Study	Korpe et al.	India	Central & S Asia	2018	Cohort study	QS & M-A		1	children	low bias			1	1		wood, ceramic tiles, vinyl, or concrete	earth, sand, clay, mud, or dung	not specified	0.555212706037537	1.25	3.7037037037037	0.420168067226891	0	0	0	0	0	0	0	0	0	0	0	0	0	0	0	1	0	0	0	0	0	0	0	0	0
5127	1122	Epidemiology and Risk Factors for Cryptosporidiosis in Children from 8 Low-income Sites: Results from the MAL-ED Study	Korpe et al.	Bangladesh	Central & S Asia	2018	Cohort study	QS & M-A		1	children	low bias			1	1		wood, ceramic tiles, vinyl, or concrete	earth, sand, clay, mud, or dung	not specified	0.714198480665306	0.602409638554217	2.4390243902439	0.148367952522255	0	0	0	0	0	0	0	0	0	0	0	0	0	0	0	1	0	0	0	0	0	0	0	0	0
5127	1124	Epidemiology and Risk Factors for Cryptosporidiosis in Children from 8 Low-income Sites: Results from the MAL-ED Study	Korpe et al.	Nepal	Central & S Asia	2018	Cohort study	QS & M-A		1	children	low bias			1	1		wood, ceramic tiles, vinyl, or concrete	earth, sand, clay, mud, or dung	not specified	0.318893854981174	1.01010101010101	1.88679245283019	0.54054054054054	0	0	0	0	0	0	0	0	0	0	0	0	0	0	0	1	0	0	0	0	0	0	0	0	0
5127	1126	Epidemiology and Risk Factors for Cryptosporidiosis in Children from 8 Low-income Sites: Results from the MAL-ED Study	Korpe et al.	Pakistan	Central & S Asia	2018	Cohort study	QS & M-A		1	children	low bias			1	1		wood, ceramic tiles, vinyl, or concrete	earth, sand, clay, mud, or dung	not specified	0.380033150093911	0.606060606060606	1.28205128205128	0.289017341040462	0	0	0	0	0	0	0	0	0	0	0	0	0	0	0	1	0	0	0	0	0	0	0	0	0
5127	1125	Epidemiology and Risk Factors for Cryptosporidiosis in Children from 8 Low-income Sites: Results from the MAL-ED Study	Korpe et al.	Peru	Latin America	2018	Cohort study	QS & M-A		1	children	low bias			1	1		wood, ceramic tiles, vinyl, or concrete	earth, sand, clay, mud, or dung	not specified	0.449175437734622	0.581395348837209	1.40845070422535	0.242130750605327	0	0	0	0	0	0	0	0	0	0	0	0	0	0	0	1	0	0	0	0	0	0	0	0	0
5495	1510	Epidemiology of Highly Endemic Multiply Antibiotic-Resistant Shigellosis in Children in the Peruvian Amazon	Kosek et al	Peru	Latin America	2008	Cohort study	QS & M-A		1	children	low bias			1	1		cement	dirt	not specified	0.165077357667995	0.72463768115942	1	0.523560209424084	0	0	0	0	0	0	0	0	0	0	0	0	0	0	0	0	0	1	0	0	0	0	0	0	0
5028	1023	Ascaris and hookworm transmission in preschool children from rural Panama: role of yard environment, soil eggs/larvae and hygiene and play behaviours	Krause et al.	Panama	Latin America	2015	Cross-sectional study	QS & M-A		1	children	low bias	1			1		concrete	dirt floor	not specified	0.587394156376032	0.58	0.18	1.8	0	0	1	0	0	0	0	0	0	0	0	0	0	0	0	0	0	0	0	0	0	0	0	0	0
5028	1580	Ascaris and hookworm transmission in preschool children from rural Panama: role of yard environment, soil eggs/larvae and hygiene and play behaviours	Krause et al.	Panama	Latin America	2015	Cross-sectional study	QS & M-A		1	children	low bias	1			1		concrete	dirt floor	not specified	1.05146518785975	0.45	0.06	3.7	0	0	1	0	0	0	0	0	0	0	0	0	0	0	0	0	0	0	0	0	0	0	0	0	0
5028	1581	Ascaris and hookworm transmission in preschool children from rural Panama: role of yard environment, soil eggs/larvae and hygiene and play behaviours	Krause et al.	Panama	Latin America	2015	Cross-sectional study	QS & M-A		1	children	low bias	1	1		1		concrete	dirt floor	not specified	0.490258315682718	0.94	0.36	2.46	0	0	0	1	1	0	0	0	0	0	0	0	0	0	0	0	0	0	0	0	0	0	0	0	0
5504	1519	Epidemiology of soil-transmitted helminth infections in Semarang, Central Java, Indonesia	Kurscheid et al.	Indonesia	E & SE Asia	2020	Cross-sectional study	QS & M-A		0	cw/adults	high bias	1	1		1		dry/sealed floor in at least one area of the house	no dry/sealed floor in at least one area of the house	Improved in at least one area of the house	0.117562892945879	1.36385521074977	1.0831702231984	1.71727489922754	0	0	1	1	1	1	0	0	0	0	0	0	0	0	0	0	0	0	0	0	0	0	0	0	0
5174	1511	Hubungan Sanitasi Lingkungan Rumah dengan Kejadian Askariasis dan Trikuriasis pada Siswa SD N 29 Purus Padang	Kusmi et al.	Indonesia	E & SE Asia	2015	Cross-sectional study	QS & M-A		0	children	high bias	1			1		sealed floor	not sealed floor	not specified	1.19000544402563	0.651162790697674	0.0632028252308569	6.70876623695885	0	0	0	0	0	1	0	0	0	0	0	0	0	0	0	0	0	0	0	0	0	0	0	0	0
5174	1175	Hubungan Sanitasi Lingkungan Rumah dengan Kejadian Askariasis dan Trikuriasis pada Siswa SD N 29 Purus Padang	Kusmi et al.	Indonesia	E & SE Asia	2015	Cross-sectional study	QS & M-A		0	children	high bias	1			1		sealed floor	not sealed floor	not specified	0.872596545479522	1.54838709677419	0.279969272552967	8.56344905137128	0	0	1	0	0	0	0	0	0	0	0	0	0	0	0	0	0	0	0	0	0	0	0	0	0
5475	1490	Household environmental conditions are associated with enteropathy and impaired growth in rural Bangladesh	Lin et al.	Bangladesh	Central & S Asia	2013	Cross-sectional study	QS & M-A		0	children	high bias	1			1		not earth or bamboo floor	earth/bamboo	not specified	0.659620242068869	0.826446280991736	3.03030303030303	0.228310502283105	0	0	1	0	0	0	0	0	0	0	0	0	0	0	0	0	0	0	0	0	0	0	0	0	0
5475	1531	Household environmental conditions are associated with enteropathy and impaired growth in rural Bangladesh	Lin et al.	Bangladesh	Central & S Asia	2013	Cross-sectional study	QS & M-A		0	children	high bias			1	1		not earth or bamboo floor	earth/bamboo	not specified	0.512428951326033	0.307692307692308	0.840336134453782	0.112739571589628	0	0	0	0	0	0	0	0	0	0	0	0	0	1	0	0	0	0	0	0	0	0	0	0	0
5475	1543	Household environmental conditions are associated with enteropathy and impaired growth in rural Bangladesh	Lin et al.	Bangladesh	Central & S Asia	2013	Cross-sectional study	QS & M-A		0	children	high bias	1			1		not earth or bamboo floor	earth/bamboo	not specified	0.778132104411746	0.662251655629139	3.03030303030303	0.143472022955524	0	0	0	0	0	1	0	0	0	0	0	0	0	0	0	0	0	0	0	0	0	0	0	0	0
5489	1504	Soil-transmitted helminths in southwestern China: a cross-sectional study of links to cognitive ability, nutrition, and school performance among children	Liu et al.	China	E & SE Asia	2015	Cross-sectional study	QS & M-A		0	children	high bias	1	1		1		no dirt floor	dirt floor	not specified	0.117595377417757	0.602201790949522	0.478236629271119	0.758300336750707	0	0	1	1	1	1	0	0	0	0	0	0	0	0	0	0	0	0	0	0	0	0	0	0	0
5043	1038	Blastocystis sp frequency and sources among children from 0 to 5 years of age attending public day care centers in Calaroa, Colombia	Londono-Franco et al.	Colombia	Latin America	2014	Cross-sectional study	QS only	Wood is categorised as unimproved	0	children	high bias			1	1		cement or tile	wood or dirt floors	not specified	0.570443875914769	0.291545189504373	0.892857142857143	0.0954198473282443	0	0	0	0	0	0	0	0	0	0	0	0	0	0	0	0	0	0	0	1	0	0	0	0	0
5013	1008	A Study of the Impact of Mass Drug Administration (Dec and Albendazole) on the Prevalence of Soil-Transmitted Helminths Among Children Aged 5�14 Years in a Rural Population.	Maheswari et al.	India	Central & S Asia	2009	Cross-sectional study	QS & M-A		0	children	high bias	1			1		a house made with high quality materials throughout including roof, walls and floor	house made from all or partly unimproved materials	all improved	0.548806193891137	0.481203007518797	1.41085244857208	0.164125124976388	0	0	1	0	0	0	0	0	0	0	0	0	0	0	0	0	0	0	0	0	0	0	0	0	0
5013	1007	A Study of the Impact of Mass Drug Administration (Dec and Albendazole) on the Prevalence of Soil-Transmitted Helminths Among Children Aged 5�14 Years in a Rural Population.	Maheswari et al.	India	Central & S Asia	2009	Cross-sectional study	QS & M-A		0	children	high bias	1	1		1		a house made with high quality materials throughout including roof, walls and floor	house made from all or partly unimproved materials	all improved	0.354748200782175	0.677987033034887	1.3589051747647	0.338262319917238	0	0	0	1	1	0	0	0	0	0	0	0	0	0	0	0	0	0	0	0	0	0	0	0	0
5340	1345	Risk factors for development of first symptomatic Giardia infection among infants of a birth cohort in rural Egypt	Mahmud et al.	Egypt	N. Africa & W. Asia	1995	Cohort study	QS only	Reports IRR which cannot be converted to OR	1	children	low bias			1	1		concrete in sleeping rooms	mud floor in sleeping rooms	bedroom status	0.28025823690513				0	0	0	0	0	0	0	0	0	0	0	0	0	1	0	0	0	0	0	0	0	0	0	0	0
5464	1479	Current status of Schistosoma mansoni and the factors associated with infection two years following mass drug administration programme among primary �	Masaku et al.	Kenya	Sub-Saharan Africa	2015	Cross-sectional study	QS & M-A		1	children	low bias	1			1		cement or tiles	earth or sand	not specified	0.192288725096015	0.82	0.56	1.19	0	0	0	0	0	0	0	0	0	0	0	0	1	0	0	0	0	0	0	0	0	0	0	0	0
5169	1168	Household and individual risk factors for cholera among cholera vaccine recipients in rural Haiti	Matias et al.	Haiti	Latin America	2017	Case-control study	QS & M-A		0	cw/adults	low bias			1	1		no earthen floor	earthern floor	not specified	0.650055849286308	0.549450549450549	1.96078431372549	0.153374233128834	0	0	0	0	0	0	0	0	0	0	0	0	0	0	1	0	0	0	0	0	0	0	0	0	0
5460	1538	Combined effectiveness of anthelmintic chemotherapy and WASH among HIV-infected adults	Means et al.	Kenya	Sub-Saharan Africa	2018	Cohort study	QS & M-A		1	cw/adults	low bias			1	1		safe flooring (cement, iron, timber, stone)	unsafe flooring (earthen floor)	not specified	0.392177198605295	1	2.17391304347826	0.467289719626168	0	0	0	0	0	0	0	0	0	0	0	0	0	1	0	0	0	0	0	0	0	0	0	0	0
5460	1542	Combined effectiveness of anthelmintic chemotherapy and WASH among HIV-infected adults	Means et al.	Kenya	Sub-Saharan Africa	2018	Cohort study	QS & M-A		1	cw/adults	low bias	1			1		safe flooring (cement, iron, timber, stone)	unsafe flooring (earthen floor)	not specified	0.36239373331595	1.14942528735632	2.32558139534884	0.561797752808989	0	0	0	0	0	0	0	0	0	0	0	0	1	0	0	0	0	0	0	0	0	0	0	0	0
5460	1475	Combined effectiveness of anthelmintic chemotherapy and WASH among HIV-infected adults	Means et al.	Kenya	Sub-Saharan Africa	2018	Cohort study	QS & M-A		1	cw/adults	low bias	1	1		1		safe flooring (cement, iron, timber, stone)	unsafe flooring (earthen floor)	not specified	0.286260914815894	0.408163265306122	0.714285714285714	0.232558139534884	0	0	1	0	1	1	1	0	0	0	0	0	0	0	0	0	0	0	0	0	0	0	0	0	0
5309	1314	Prevalence of diarrheal diseases and associated factors among under-five children in Dale District, Sidama zone, Southern Ethiopia: A cross-sectional study	Melese et al.	Ethiopia	Sub-Saharan Africa	2019	Cross-sectional study	QS & M-A		1	children	low bias					1	cement floor	mud floor	not specified	0.520090366419501	0.31055900621118	0.862068965517241	0.112233445566779	0	1	0	0	0	0	0	0	0	0	0	0	0	0	0	0	0	0	0	0	0	0	0	0	0
5094	1089	Determinants of childhood diarrhea among underfive children in Benishangul Gumuz regional state, north West Ethiopia	Mihrete et al.	Ethiopia	Sub-Saharan Africa	2014	Cross-sectional study	QS & M-A		0	children	low bias					1	no dirt floor	dirt floor	not specified	0.416465685572513	0.574712643678161	1.2987012987013	0.253807106598985	0	1	0	0	0	0	0	0	0	0	0	0	0	0	0	0	0	0	0	0	0	0	0	0	0
5433	1448	The occurrence of childhood diarrhea and its home management among mothers of under-five years children in Arba Minch Zuria, southern Ethiopia	Mohammed et al.	Ethiopia	Sub-Saharan Africa	2013	Cross-sectional study	QS & M-A		0	children	high bias					1	cement floor	mud	not specified	0.217922074363651	0.611771700356718	0.399107940762508	0.937752861149057	0	1	0	0	0	0	0	0	0	0	0	0	0	0	0	0	0	0	0	0	0	0	0	0	0
5239	1244	Morbidity and associated factors of diarrheal diseases among under five children in Arba-Minch district, Southern Ethiopia, 2012	Mohammed et al.	Ethiopia	Sub-Saharan Africa	2012	Cross-sectional study	QS & M-A		1	children	low bias					1	cement	mud floor	not specified	0.262158304259139	0.819672131147541	1.36986301369863	0.490196078431373	0	1	0	0	0	0	0	0	0	0	0	0	0	0	0	0	0	0	0	0	0	0	0	0	0
5421	1434	The burden of diarrheal diseases among children under five years of age in Arba Minch District, southern Ethiopia, and associated risk factors: a cross-sectional study	Mohammed et al.	Ethiopia	Sub-Saharan Africa	2014	Cross-sectional study	QS & M-A		1	children	low bias					1	cement	mud floor	not specified	0.262158304259139	0.730853927085882	1.55203434880393	0.239098624524437	0	1	0	0	0	0	0	0	0	0	0	0	0	0	0	0	0	0	0	0	0	0	0	0	0
5210	1213	Intestinal parasites in children, in highly deprived areas in the border region of Chiapas, Mexico	Morales-Espinoza et al.	Mexico	Latin America	2003	Cross-sectional study	QS & M-A		0	children	low bias			1	1		not dirt floor	dirt floor	not specified	0.161357795597834	0.714285714285714	0.980392156862745	0.520833333333333	0	0	0	0	0	0	0	0	0	0	0	0	0	1	0	0	0	0	0	0	0	0	0	0	0
5210	1214	Intestinal parasites in children, in highly deprived areas in the border region of Chiapas, Mexico	Morales-Espinoza et al.	Mexico	Latin America	2003	Cross-sectional study	QS & M-A		0	children	low bias			1	1		not dirt floor	dirt floor	not specified	0.122213501390666	0.819672131147541	1.04166666666667	0.645161290322581	0	0	0	0	0	0	0	0	0	0	0	0	0	0	0	0	1	0	0	0	0	0	0	0	0
5210	1215	Intestinal parasites in children, in highly deprived areas in the border region of Chiapas, Mexico	Morales-Espinoza et al.	Mexico	Latin America	2003	Cross-sectional study	QS & M-A		0	children	low bias	1			1		not dirt floor	dirt floor	not specified	0.199996321676754	0.4149377593361	0.613496932515337	0.280112044817927	0	0	1	0	0	0	0	0	0	0	0	0	0	0	0	0	0	0	0	0	0	0	0	0	0
5513	1523	Particularly neglected in countries with other challenges: High Toxoplasma gondii seroprevalence in pregnant women in Kabul, Afghanistan, while a low proportion know about the parasite	Mosawi et al.	Afghanistan	Central & S Asia	2019	Cross-sectional study	QS & M-A		1	cw/adults	high bias			1	1		concrete floor in the house	non-concrete floor in the house	not specified	0.256567756192924	0.555555555555556	0.91743119266055	0.335570469798658	0	0	0	0	0	0	0	0	0	0	0	0	0	0	0	0	0	0	1	0	0	0	0	0	0
5298	1303	Prevalence and risk factors of intestinal Helminthiasis among the children of Begun Bari slum, Tejgaon, Dhaka	Mukutmoni et al.	Bangladesh	Central & S Asia	2017	Cross-sectional study	QS & M-A		0	children	high bias	1	1	1	1		brick floor	mud floor	not specified	0.419559468254646	0.135744680851064	0.0596467234144328	0.308929264250221	0	0	1	1	1	1	0	0	1	0	1	0	0	0	0	0	0	0	0	0	0	0	0	0	0
6091	1791	House design and risk of malaria, acute respiratory infection and gastrointestinal illness in Uganda: A cohort study	Musiime et al.	Uganda	Sub-Saharan Africa	2022		QS only	Reports IRR which cannot be converted to OR	1	cw/adults	high bias					1	cement or onncrete	earth, sand or dung	not specified	0.201566185343687				0	1	0	0	0	0	0	0	0	0	0	0	0	0	0	0	0	0	0	0	0	0	0	0	0
5322	1327	Prevalence of Trichuris trichiura in relation to socio-economic & behavioural determinants of exposure to infection in rural Assam	Narain et al.	India	Central & S Asia	2000	Cross-sectional study	QS & M-A		0	cw/adults	low bias	1			1		cement floor	earth floor	not specified	0.319344088138666	0.261260834182686	0.607250307530419	0.0781359272681035	0	0	0	0	0	1	0	0	0	0	0	0	0	0	0	0	0	0	0	0	0	0	0	0	0
6016	1716	An Update of Intestinal Helminth Infections among Urban Slums Communities in Bangladesh	Nath et al.	Bangladesh	Central & S Asia	2022	Cross-sectional study	QS & M-A		1	cw/adults	high bias	1	1		1		concrete/cement	soil/mud	not specified	0.502819167860565	0.251889168765743	0.99009900990099	0.137931034482759	0	0	1	1	1	1	0	1	1	0	0	0	0	0	0	0	0	0	0	0	0	0	0	0	0
5029	1024	Ascaris lumbricoides among children in rural communities in the Northern Area, Pakistan: prevalence, intensity, and associated socio-cultural and behavioral risk �	Nishiura et al.	Pakistan	Central & S Asia	2000	Cross-sectional study	QS & M-A		0	children	low bias	1			1		sticks or concrete	dirt	not specified	0.439686501544008	0.863636363636364	2.04455889882854	0.364806202952821	0	0	1	0	0	0	0	0	0	0	0	0	0	0	0	0	0	0	0	0	0	0	0	0	0
5383	1396	Soil Transmitted Helminths Infection In Elementary School Students In Highland And Lowland Areas Of Gianyar Regency	Nuryanti et al.	Indonesia	E & SE Asia	2018	Cross-sectional study	QS & M-A		0	children	high bias	1	1		1		cement/ceramic	soil	not specified	0.83423925983516	0.471698113207547	2.4390243902439	0.092678405931418	0	0	1	1	1	1	0	0	0	0	0	0	0	0	0	0	0	0	0	0	0	0	0	0	0
6178	1878	The Factors That Influence the Incidence of Infection of Intestinal Worms in Children Under Five with the Problem of Nutritional Stunting in the South Timor Timor �	Olin et al.	Indonesia	E & SE Asia	2022	Cross-sectional study	QS only	Wood is categorised as unimproved	0	children	high bias	1	1		1		cement or tile	earth or wooden planks	not specified	0.427120132082407	0.483695652173913	0.209411335921894	1.1172340929013	0	0	1	1	1	1	0	1	0	0	0	0	0	0	0	0	0	0	0	0	0	0	0	0	0
5063	1059	Comparison between two decades of prevalence of intestinal parasitic diseases and risk factors in a Brazilian urban centre	Oliveira Serra et al.	Brazil	Latin America	2010	Cross-sectional study	QS & M-A		0	children	high bias	1	1	1	1		ceramic/cement floor	dirt floor	not specified	0.321035966737246	1.06382978723404	2	0.568181818181818	0	0	1	1	1	1	0	1	1	0	0	0	0	1	0	0	1	0	0	0	0	0	0	1	0
5063	1058	Comparison between two decades of prevalence of intestinal parasitic diseases and risk factors in a Brazilian urban centre	Oliveira Serra et al.	Brazil	Latin America	2010	Cross-sectional study	QS & M-A		0	children	high bias	1	1	1	1		ceramic/cement floor	dirt floor	not specified	0.467200185107267	0.23094688221709	0.578034682080925	0.0925925925925926	0	0	1	1	1	1	0	1	1	0	0	0	0	1	0	0	1	0	0	0	0	0	0	1	1
5101	1096	Domains of transmission and association of community, school, and household sanitation with soil-transmitted helminth infections among children in coastal Kenya	Oswald et al.	Kenya	Sub-Saharan Africa	2019	Cross-sectional study	QS & M-A		1	children	low bias	1	1		1		covered (not earthen)	earth/sand floor	not specified	0.176823260346925	0.48	0.33	0.66	0	0	0	1	1	0	0	0	0	0	0	0	0	0	0	0	0	0	0	0	0	0	0	0	0
5167	1166	HIV-1 and Helminth Co-Infection in Adults in Kenya	Page et al.	Kenya	Sub-Saharan Africa	2009	Cross-sectional study	QS & M-A		0	cw/adults	high bias	1	1		1		no earth floor in home	earth floor in home	not specified	0.231226013428983	0.96	0.61	1.51	0	0	1	1	1	1	1	1	1	0	0	0	1	0	0	0	0	0	0	0	0	0	0	0	0
5313	1318	Prevalence of intestinal parasites and the absence of soil-transmitted helminths in Anatuya, Santiago del Estero, Argentina	Periago et al.	Argentina	Latin America	2018	Cross-sectional study	QS & M-A		1	children	low bias	1	1	1	1		improved (bricks or cement)	floor unimproved (dirt)	not specified	0.322629431280745	1.65562913907285	3.11526479750779	0.879507475813544	0	0	0	1	1	0	0	1	1	0	0	0	0	1	0	0	0	0	0	0	0	0	0	0	0
5345	1350	Risk factors for infection with Giardia duodenalis in pre-school children in the city of Salvador, Brazil	Prado et al.	Brazil	Latin America	2003	Cross-sectional study	QS only	Wood is categorised as unimproved	0	children	high bias			1	1		cement	earth or plank floor	not specified	0.434884717407762	0.684931506849315	1.61290322580645	0.293255131964809	0	0	0	0	0	0	0	0	0	0	0	0	0	1	0	0	0	0	0	0	0	0	0	0	0
5161	1160	Heterogeneities and Consequences of Plasmodium Species and Hookworm Coinfection: A Population Based Study in Uganda	Pullan et al.	Uganda	Sub-Saharan Africa	2011	Cross-sectional study	QS & M-A		1	cw/adults	low bias	1	1		1		concrete	mud/beaten earth floor	not specified	0.310344792482856	0.232558139534884	0.421940928270042	0.125	0	0	0	1	1	0	0	0	0	0	0	0	0	0	0	0	0	0	0	0	0	0	0	0	0
5352	1357	Role of the employment status and education of mothers in the prevalence of intestinal parasitic infections in Mexican rural schoolchildren	Quihui et al.	Mexico	Latin America	2006	Cross-sectional study	QS & M-A		0	children	low bias	1		1	1		cement	bare-earth	not specified	0.197242318426909	1.11111111111111	1.66666666666667	0.769230769230769	0	0	1	0	0	1	0	0	1	0	0	0	0	1	0	0	1	0	0	0	0	0	0	1	1
5172	1172	Household social determinants of ascariasis and trichuriasis in North Central Venezuela	Quintero et al.	Venezuela	Latin America	2012	Cross-sectional study	QS & M-A		0	cw/adults	high bias	1			1		not soil floor	soil floor	not specified	0.487502252650858	0.26575682382134	0.690962884565583	0.102214881559102	0	0	0	0	0	1	0	0	0	0	0	0	0	0	0	0	0	0	0	0	0	0	0	0	0
5172	1173	Household social determinants of ascariasis and trichuriasis in North Central Venezuela	Quintero et al.	Venezuela	Latin America	2012	Cross-sectional study	QS & M-A		0	cw/adults	high bias	1			1		not soil floor	soil floor	not specified	0.222730466691129	0.0758253517173631	0.11732928773677	0.0490029733749076	0	0	1	0	0	0	0	0	0	0	0	0	0	0	0	0	0	0	0	0	0	0	0	0	0
5474	1489	Faktor Risiko Terjadinya Kecacingan di SDN Tebing Tinggi di Kabupaten Balangan Provinsi Kalimantan Selatan	Rahayu et al.	Indonesia	E & SE Asia	2013	Cross-sectional study	QS & M-A		1	cw/adults	high bias	1	1		1		not-earthen floor	earthen floor	not specified	0.501383408999718	0.32258064516129	0.862068965517241	0.120772946859903	0	0	1	1	1	1	0	0	0	0	0	0	0	0	0	0	0	0	0	0	0	0	0	0	0
5499	1544	An evaluation of water, sanitation, and hygiene status and household assets and their associations with soil-transmitted helminthiasis and reported diarrhea in nueva Santa Rosa, Guatemala	Rao et al.	Guatemala	Latin America	2021	Cross-sectional study	QS & M-A		0	cw/adults	high bias					1	finished (wood, vinyl, ceramic tiles, cement, carpet, and brick)	natural (sand, dung, straw, and sawdust)	not specified	0.315911793633487	1.11	0.6	2.07	0	1	0	0	0	0	0	0	0	0	0	0	0	0	0	0	0	0	0	0	0	0	0	0	0
5499	1514	An evaluation of water, sanitation, and hygiene status and household assets and their associations with soil-transmitted helminthiasis and reported diarrhea in nueva Santa Rosa, Guatemala	Rao et al.	Guatemala	Latin America	2021	Cross-sectional study	QS & M-A		1	cw/adults	low bias	1	1		1		finished (wood, vinyl, ceramic tiles, cement, carpet, and brick. natural earthen floors include sand, dung, straw, and sawdust)	natural (sand, dung, straw, and sawdust)	not specified	0.587394156376032	0.16	0.05	0.5	0	0	1	1	1	1	0	0	0	0	0	0	0	0	0	0	0	0	0	0	0	0	0	0	0
5140	1139	Factores sociodemogr�ficos y su relaci�n con parasitosis intestinal en ni�os de la Escuela Marieta de Veintimilla del Barrio Motupe de Loja	Reyes et al.	Ecuador	Latin America	2019	Cross-sectional study	QS & M-A		0	children	high bias	1		1	1		cement floor	earthen floor	not specified	0.793302475294485	0.0399529964747356	0.00843872156208312	0.189156842723959	0	0	1	0	0	0	0	1	0	0	0	0	0	1	0	0	0	0	0	0	0	0	0	0	0
6143	1843	Prevalence of intestinal parasites and related risk factors in rural localities from Pampa del Indio, Chaco, Argentina	Richards et al.	Argentina	Latin America	2019	Cross-sectional study	QS & M-A		0	cw/adults	high bias	1		1	1		improved (bricks/cement)	unimproved (dirt floors)	not specified	0.701922273735191	0.840336134453782	3.33333333333333	0.212765957446809	0	0	0	0	0	0	0	1	1	0	0	0	0	1	0	0	0	0	0	0	1	1	0	1	1
5292	1297	Prevalence and risk factors associated with intestinal parasitoses in pregnant women and their relation to the infant's birth weight	Rodr�guez-Garc�a et al.	Mexico	Latin America	2002	Cross-sectional study	QS & M-A		0	cw/adults	high bias	1		1	1		not earthen floor	earthen floor	not specified	0.289919021102939	0.595238095238095	1.05263157894737	0.337837837837838	0	0	1	0	0	0	0	0	0	0	0	0	0	1	0	0	0	0	0	0	0	0	0	0	0
5093	1088	Determinants and impact of Giardia infection in the first 2 years of life in the MAL-ED birth cohort	Rogawski et al.	pooled		2017	Cohort study	QS only	Reports HR which cannot be converted to OR	1	children	low bias			1	1		no dirt floor	dirt floor	not specified	0.103434976558205				0	0	0	0	0	0	0	0	0	0	0	0	0	1	0	0	0	0	0	0	0	0	0	0	0
5376	1384	Socioeconomic risk factors for cholera in different transmission settings: An analysis of the data of a cluster randomized trial in Bangladesh	Saha et al.	Bangladesh	Central & S Asia	2017	Cross-sectional study	QS only	Wood is categorised as unimproved	0	cw/adults	low bias			1	1		conrete floor	mud/bamboo/wood	not specified	0.128302650599793	0.643330825042803	0.500288983843617	0.827270965014142	0	0	0	0	0	0	0	0	0	0	0	0	0	0	1	0	0	0	0	0	0	0	0	0	0
5519	1528	The Role of Household Flooring on Childhood Diarrhea Among Children 0 to 23 Months of Age in Ethiopia: A Nationally Representative Cross-Sectional Study Using a Multi-Level Mixed Effect Analysis	Sahiledengle et al.	Ethiopia	Sub-Saharan Africa	2021	Cross-sectional study	QS & M-A		1	children	low bias					1	rudimentary (wood planks,/palm/bamboo) or finished floor (parquet/polished wood/vinyl/asphalt strips/plastic tile/cement/carpet)	natural (earth/sand/dung)	not specified	0.295638907888834	0.952380952380952	1.69491525423729	0.531914893617021	0	1	0	0	0	0	0	0	0	0	0	0	0	0	0	0	0	0	0	0	0	0	0	0	0
6020	1720	Analysis on Incidents of Helminthiasis Based on Home Sanitation of Elementary-School Children in Seluma Regency	Sandro et al.	Indonesia	E & SE Asia	2020	Cross-sectional study	QS only	Wood is categorised as unimproved	0	children	high bias	1	1		1		cement/tile/ceramic/house on stilts	soil/wood/bamboo/close to cement	not specified	1.05099446810184	0.0521739130434783	0.409334134517165	0.00665011044211921	0	0	1	1	1	1	0	0	0	0	0	0	0	0	0	0	0	0	0	0	0	0	0	0	0
5022	1017	Analisis model faktor risiko infeksi cacing gelang (Ascaris lumbricoides) pada murid SD di Distrik Arso Kabupaten Keerom Papua	Sandy et al.	Indonesia	E & SE Asia	2011	Cross-sectional study	QS only	Wood is categorised as unimproved	1	children	high bias	1			1		cement/ceramic	soil, wood or bamboo	not specified	0.355986922805085	0.436	0.217	0.876	0	0	1	0	0	0	0	0	0	0	0	0	0	0	0	0	0	0	0	0	0	0	0	0	0
5338	1343	Risk factors for cryptosporidiosis among children in a Semi Urban slum in Southern India: A nested case-control study	Sarkar et al.	India	Central & S Asia	2014	Case-control study	QS & M-A		1	children	low bias			1	1		not mud flooring	mud flooring	not specified	0.510684517177031	0.549450549450549	1.49253731343284	0.201612903225806	0	0	0	0	0	0	0	0	0	0	0	0	0	0	0	1	0	0	0	0	0	0	0	0	0
6004	1704	Association of nutrition, water, sanitation and hygiene practices with children�s nutritional status, intestinal parasitic infections and diarrhoea in rural Nepal: a cross-sectional study	Shrestha et al.	Nepal	Central & S Asia	2020	Cross-sectional study	QS & M-A		1	children	low bias					1	cement	mud floor	not specified	0.329704452120802	0.436681222707424	0.833333333333333	0.22883295194508	0	1	0	0	0	0	0	0	0	0	0	0	0	0	0	0	0	0	0	0	0	0	0	0	0
5032	1027	Asociaci�n entre pobreza e infestaci�n parasitaria intestinal en preescolares, escolares y adolescentes del sur de Valencia estado Carabobo-Venezuela	Solano et al.	Venezuela	Latin America	2004	Cross-sectional study	QS & M-A		0	children	high bias	1		1	1		presence of floor	no floor	not specified	0.420780556889547	0.681818181818182	1.55540760898673	0.298877304168967	0	0	1	0	0	1	0	0	0	0	0	0	0	0	0	0	0	0	0	1	0	0	0	0	1
6147	1847	Prevalence of Soil Transmitted Helminths and Associate Transmission Factors among School Children in a Selected Barangay in Trece Martires City, Cavite	Soriano et al.	Philippines	E & SE Asia	2019	Cross-sectional study	QS & M-A		0	children	high bias	1	1		1		cemented	soil	not specified	0.680415358821927	0.478468899521531	1.81818181818182	0.126262626262626	0	0	1	1	1	1	0	0	0	0	0	0	0	0	0	0	0	0	0	0	0	0	0	0	0
5170	1171	Household and personal factors are sources of heterogenity in intestinal parasite clearance among Mexican children 6-15 months of age supplemented with vitamin A and zinc	Srinivasan et al.	Mexico	Latin America	2016		QS only	Reports HR which cannot be converted to OR	1	children	high bias			1	1		dirt floor	tile or concrete floor	not specified	0.49378919614493				0	0	0	0	0	0	0	0	0	0	0	0	0	0	0	0	1	0	0	0	0	0	0	0	0
5170	1170	Household and personal factors are sources of heterogenity in intestinal parasite clearance among Mexican children 6-15 months of age supplemented with vitamin A and zinc	Srinivasan et al.	Mexico	Latin America	2016		QS only	Reports HR which cannot be converted to OR	1	children	high bias	1			1		dirt floor	tile or concrete floor	not specified	0.230204494824869				0	0	1	0	0	0	0	0	0	0	0	0	0	0	0	0	0	0	0	0	0	0	0	0	0
5170	1169	Household and personal factors are sources of heterogenity in intestinal parasite clearance among Mexican children 6-15 months of age supplemented with vitamin A and zinc	Srinivasan et al.	Mexico	Latin America	2016		QS only	Reports HR which cannot be converted to OR	1	children	high bias			1	1		dirt floor	tile or concrete floor	not specified	0.18663608708871				0	0	0	0	0	0	0	0	0	0	0	0	0	1	0	0	0	0	0	0	0	0	0	0	0
5249	1254	OCCURRENCE OF STRONGYLOIDES STERCORALIS IN SLUM AREAS OF DHAKA, BANGLADESH	Sultana et al.	Bangladesh	Central & S Asia	2015	Cross-sectional study	QS & M-A		0	cw/adults	high bias	1			1		cement floor	mud floor	not specified	0.497063979314148	0.5	1.32458369669443	0.188738545268138	0	0	0	0	0	0	1	0	0	0	0	0	0	0	0	0	0	0	0	0	0	0	0	0	0
5488	1503	Soil-transmitted helminths and plasmodium falciparum malaria among individuals living in different agroecosystems in two rural communities in the mount Cameroon area: A cross-sectional study	Sumbele et al.	Cameroon	Sub-Saharan Africa	2017	Cross-sectional study	QS & M-A		1	cw/adults	low bias	1			1		cement floor	not cemented	not specified	0.789495708213832	0.55	0.12	2.65	0	0	1	0	0	1	0	0	0	0	0	0	0	0	0	0	0	0	0	0	0	0	0	0	0
5395	1408	Soil-transmitted helminth infections, associated factors and nutritional status in an estate community in Sri Lanka	Suraweera et al.	Sri Lanka	Central & S Asia	2018	Cross-sectional study	QS & M-A		0	cw/adults	high bias	1			1		cement floor	earthen	not specified	0.392970673711007	0.65	0.3	1.4	0	0	1	0	0	1	0	0	0	0	0	0	0	0	0	0	0	0	0	0	0	0	0	0	0
5272	1277	Potable water source and the method of garbage disposal in lowering the risk of diarrhea	Suriyasa et al.	Indonesia	E & SE Asia	2004	Cross-sectional study	QS & M-A		0	cw/adults	high bias					1	non-dirt	dirt floor	not specified	0.52865648021425	0.912296898079764	2.57121077199415	0.323694050799447	0	1	0	0	0	0	0	0	0	0	0	0	0	0	0	0	0	0	0	0	0	0	0	0	0
5388	1401	Soil-transmitted helminth infection in the tiko health district, south west region of cameroon: A post-intervention survey on prevalence and intensity of infection among primary school children	Tabi et al.	Cameroon	Sub-Saharan Africa	2018	Cross-sectional study	QS & M-A		0	children	high bias	1			1		cement floor	uncemented	not specified	1.16195005860946	0.678018575851393	0.0695296006618858	6.6117047246548	0	0	1	0	0	0	0	0	0	0	0	0	0	0	0	0	0	0	0	0	0	0	0	0	0
5494	1509	Water system unreliability and diarrhea incidence among children in Guatemala	Trudeau et al.	Guatemala	Latin America	2014	Cross-sectional study	QS & M-A		1	children	low bias					1	without dirt floor	dirt floor	not specified	0.0938073418687034	1.03092783505155	1.23456790123457	0.854700854700855	0	1	0	0	0	0	0	0	0	0	0	0	0	0	0	0	0	0	0	0	0	0	0	0	0
5002	1514	[Prevalence and intensity of geohelminths infection characterizing the socio-cultural and environmental factors that affect the infection of school children, Paraguay, 2015]	Vazquez et al.	Paraguay	Latin America	2018	Cross-sectional study	QS & M-A		0	children	high bias	1	1		1		not a dirt floor	dirt floor	not specified	0.288906591924437	0.390625	0.689655172413793	0.222222222222222	0	0	1	1	1	1	0	0	0	0	0	0	0	0	0	0	0	0	0	0	0	0	0	0	0
5392	1405	Soil-Transmitted Helminth Infections and Correlated Risk Factors in Preschool and School-Aged Children in Rural Southwest China	Wang et al.	China	E & SE Asia	2012	Cross-sectional study	QS & M-A		1	children	low bias	1	1		1		no dirt floor	dirt floor	not specified	0.164170979444024	1.17647058823529	1.61290322580645	0.847457627118644	0	0	1	1	1	1	0	0	0	0	0	0	0	0	0	0	0	0	0	0	0	0	0	0	0
6067	1767	Epidemiology of soil-transmitted helminths following sustained implementation of routine preventive chemotherapy: Demographics and baseline results of a �	Witek-McManus et al.	Malawi	Sub-Saharan Africa	2021	Cross-sectional study	QS & M-A		1	cw/adults	low bias	1	1		1		man-made materials	natural materials	not specified	0.216147413364083	0.9	0.6	1.4	0	0	1	1	1	1	0	0	0	0	0	0	0	0	0	0	0	0	0	0	0	0	0	0	0
5441	1456	The role of home environment in infant diarrhea in rural Egypt	Wright et al.	Egypt	N. Africa & W. Asia	1991	Cohort study	QS only	Reports IRR which cannot be converted to OR	0	children	low bias					1	concrete or ceramic tile in main living room	earthen floor in main living room	floor type in the sitting room	0.227149801348019				0	1	0	0	0	0	0	0	0	0	0	0	0	0	0	0	0	0	0	0	0	0	0	0	0
5191	1194	Improving water, sanitation and hygiene practices, and housing quality to prevent diarrhea among under-five children in Nigeria	Yaya et al.	Nigeria	Sub-Saharan Africa	2018	Cross-sectional study	QS & M-A		1	children	low bias					1	concrete floor	non-concrete floor	not specified	0.0469190913675838	0.87719298245614	0.961538461538461	0.8	0	1	0	0	0	0	0	0	0	0	0	0	0	0	0	0	0	0	0	0	0	0	0	0	0
5477	1492	Hubungan Higiene Sanitasi dengan Kejadian Penyakit Cacingan pada Siswa Sekolah Dasar Negeri Rowosari 01 Kecamatan Tembalang Kota Semarang Tahun �	Yulianto et al.	Indonesia	E & SE Asia	2007	Cross-sectional study	QS & M-A		0	children	high bias	1	1		1		cement floor	not cement floor	not specified	0.781482108377592	0.228571428571429	0.0494095550103469	1.05738450686801	0	0	1	1	1	1	0	0	0	0	0	0	0	0	0	0	0	0	0	0	0	0	0	0	0
6192	1901	Changes in water treatment, hygiene practices, household floors, and child health in times of Covid-19: A longitudinal cross-sectional survey in Surkhet District, Nepal	Meierhofer et al.	Nepal	Central & S Asia	2023	Cohort study	QS & M-A		1	children	low bias			1	1		cement floor	earth floor	not specified	0.428707610744345	0.44	0.19	1.02	0	0	0	0	0	0	0	0	0	0	0	0	0	1	0	0	0	0	0	0	0	0	0	0	0
6192	1904	Changes in water treatment, hygiene practices, household floors, and child health in times of Covid-19: A longitudinal cross-sectional survey in Surkhet District, Nepal	Meierhofer et al.	Nepal	Central & S Asia	2023	Cohort study	QS & M-A		1	children	low bias					1	cement floor	earth floor	not specified	0.431969233779286	0.38	0.16	0.87	0	1	0	0	0	0	0	0	0	0	0	0	0	0	0	0	0	0	0	0	0	0	0	0	0
6193	1902	Environmental and behavioural exposure pathways associated with diarrhoea and enteric pathogen detection in 5-month-old, periurban Kenyan infants: a cross-sectional study	Baker et al.	Kenya	Sub-Saharan Africa	2022	Cross-sectional study	QS & M-A		1	children	low bias			1	1		finished floor (ceramic, tile, concrete or wood)	earth floor	not specified	0.251412026543148	1.14942528735632	1.88679245283019	0.704225352112676	0	0	0	0	0	0	0	0	0	0	0	0	0	1	0	1	0	1	0	0	0	0	0	0	1
6193	1905	Environmental and behavioural exposure pathways associated with diarrhoea and enteric pathogen detection in 5-month-old, periurban Kenyan infants: a cross-sectional study	Baker et al.	Kenya	Sub-Saharan Africa	2022	Cross-sectional study	QS only	Compares finished floors with vinyl covered floors	1	children	low bias			1	1		finished floor (ceramic, tile, concrete or wood)	covered dirt floor (with vinyl or carpet)	not specified	0.168174905327618	1.66666666666667	2.22222222222222	1.14942528735632	0	0	0	0	0	0	0	0	0	0	0	0	0	1	0	1	0	1	0	0	0	0	0	0	1
6193	1906	Environmental and behavioural exposure pathways associated with diarrhoea and enteric pathogen detection in 5-month-old, periurban Kenyan infants: a cross-sectional study	Baker et al.	Kenya	Sub-Saharan Africa	2022	Cross-sectional study	QS & M-A		1	children	low bias					1	finished floor (ceramic, tile, concrete or wood)	earth floor	not specified	0.3796114937321	1.31578947368421	2.85714285714286	0.645161290322581	0	1	0	0	0	0	0	0	0	0	0	0	0	0	0	0	0	0	0	0	0	0	0	0	0
6193	1907	Environmental and behavioural exposure pathways associated with diarrhoea and enteric pathogen detection in 5-month-old, periurban Kenyan infants: a cross-sectional study	Baker et al.	Kenya	Sub-Saharan Africa	2022	Cross-sectional study	QS only	Compares finished floors with vinyl covered floors	1	children	low bias					1	finished floor (ceramic, tile, concrete or wood)	covered dirt floor (with vinyl or carpet)	not specified	0.250824034323792	1.16279069767442	1.92307692307692	0.719424460431655	0	1	0	0	0	0	0	0	0	0	0	0	0	0	0	0	0	0	0	0	0	0	0	0	0
6194	1903	Household Surveillance for Norovirus Gastroenteritis in a Nicaraguan Birth Cohort: A Nested Case�Control Analysis of Norovirus Risk Factors	Vielot et al.	Nicaragua	Latin America	2023	Case-control study	QS & M-A		1	children	low bias						solid floor	dirt floor	not specified	0.50017384346317	0.384615384615385	1.04166666666667	0.146627565982405	0	0	0	0	0	0	0	0	0	0	0	0	0	0	0	0	0	0	0	0	0	0	0	0	0
[truncated: 7 more columns]
