# Supplementary material for: Improved household flooring is associated with lower odds of enteric and parasitic infections in low- and middle-income countries: A systematic review and meta-analysis
Source: PLOS Glob Public Health. 2023 Dec 1;3(12):e0002631. doi: 10.1371/journal.pgph.0002631 (PMC10691699; doi:10.1371/journal.pgph.0002631)
Supplement: S2 Data — (CSV) [file pgph.0002631.s014.csv]

variable	description
paper_id	unique identifier for the paper
record_id	unique identifier for the analysis within a paper
title	title of the paper
first_author	first author of the paper
country	country in which the analysis was conducted
Region	region in which the analysis was conducted
year	year in which the paper was published
study_type	study design
study_status	QS & M-A=analysis was included in both qualitative synthesis and meta-analysis; QS=analysis only included in qualitative synthesis
no_ma_why	reason why analysis was not included in the meta-analysis
adjusted	was the analysis adjusted
sg	who the study group was. cw/adults = all age groups or adults only. Children=only individuals <18 years of age
bias_50p	was the analysis at high or low risk of bias. See main paper for definitions of bias
helminth_any	did the analysis include any helminth infections as outcomes
hookworm_any	did the analysis include any hookworm infections as outcomes
protozoa_bacteria_any	did the analysis include any bacterial or protozoan infections as outcomes
pathogen_any	did the analysis include any identified pathogen infection as an outcome
diarrhoea_any	did the study include diarrhoea as an outcome
exposure_norm	what was the definition of the exposure. Note: this has been normalised so that "improved" flooring types are defined as the exposure in all analyses
comparison_norm	what was the definition of the reference group. Note: this has been normalised so that "unimproved" flooring types are defined as the reference group in all analyses
flooring_area_specified	did the analysis define what part of the floor was used to determine exposure?
se_post_calc	standard error
moe_cor	odds ratio. Note: this has been reversed for studies that classified unimproved floors as the exposure. Studies reporting prevalence ratios have been converted to odds ratios
ci_ul_cor	95% confidence interval upper limit. Note: this has been reversed for studies that classified unimproved floors as the exposure
ci_ll_cor	95% confidence interval lower limit. Note: this has been reversed for studies that classified unimproved floors as the exposure
acute_diarrhoea_p	did the study include this as an outcome
diarrhoea_p	did the study include this as an outcome
a_lumbricoides_p	did the study include this pathogen as an outcome
a_duodenale_p	did the study include this pathogen as an outcome
n_americanus_p	did the study include this pathogen as an outcome
t_trichiura_p	did the study include this pathogen as an outcome
strongyloides_p	did the study include this pathogen as an outcome
e_vermicularis_p	did the study include this pathogen as an outcome
h_nana_p	did the study include this pathogen as an outcome
a_ceylanicum_p	did the study include this pathogen as an outcome
t_saginata_p	did the study include this pathogen as an outcome
t_solium_p	did the study include this pathogen as an outcome
s_mansoni_p	did the study include this pathogen as an outcome
giardia_p	did the study include this pathogen as an outcome
cholera_p	did the study include this pathogen as an outcome
cryptosporidium_p	did the study include this pathogen as an outcome
e_histolytica_p	did the study include this pathogen as an outcome
shigella_p	did the study include this pathogen as an outcome
toxoplasmosis_p	did the study include this pathogen as an outcome
blastocystis_p	did the study include this pathogen as an outcome
c_mesnili_p	did the study include this pathogen as an outcome
i_butschlii_p	did the study include this pathogen as an outcome
c_cayetanensis_p	did the study include this pathogen as an outcome
e_nana_p	did the study include this pathogen as an outcome
e_coli_p	did the study include this pathogen as an outcome
salmonella_p	did the study include this pathogen as an outcome
campylobacter_p	did the study include this pathogen as an outcome
y_enterocolitica_p	did the study include this pathogen as an outcome
norovirus_p	did the study include this pathogen as an outcome
andenovirus_p	did the study include this pathogen as an outcome
rotavirus_p	did the study include this pathogen as an outcome
e_hominis_p	did the study include this pathogen as an outcome
